# Supplementary material for: Metal-Free Aerobic C–N Bond Formation of Styrene and Arylamines via Photoactivated Electron Donor–Acceptor Complexation
Source: Molecules. 2023 Jan 1;28(1):356. doi: 10.3390/molecules28010356 (PMC9822123; doi:10.3390/molecules28010356)
Supplement: Supplementary file 1 [file molecules-28-00356-s001.zip]

Archive with 1 entries (1 files):
- molecules-2099899-supplementary.pdf
